# Supplementary material for: βA3/A1-crystallin regulates apical polarity and EGFR endocytosis in retinal pigmented epithelial cells
Source: Commun Biol. 2021 Jul 8;4:850. doi: 10.1038/s42003-021-02386-6 (PMC8266859; doi:10.1038/s42003-021-02386-6)
Supplement: Supplementary file 9 — Supplementary Data 1 [file 42003_2021_2386_MOESM9_ESM.xlsx]

## Sheet: Figure 1
Fig 1a (unit nm)	microvilli height
	Ctrl-1M	cKO -1M	Ctrl-9M	cKO-9M
	6554.67	2432.59	4748.33	3345
	7312.67	3829	5593	3885.33
	8122	4736.67	6244.33	2012
	6354.33	3902.67	5201.33	2775.67

## Sheet: Figure 2
Fig2a	fold change of pEzrin/ezrin					fold change of Rac1					Fig 2b	Fold change of EBP50
	3weeks		9 months			3weeks		9 months
	Ctrl	cKO	Ctrl	cKO		Ctrl	cKO	Ctrl	cKO			Ctrl	cKO
	0.76211	0.421314	1.00804	0.676248		1.11573	0.892392	1.19274	0.888121			1.1758	0.684437
	1.66974	0.27218	1.14771	0.407005		1.18099	0.65693	1.10995	0.55355			1.02306	0.676078
	1.46152	0.363387	0.791125	0.643536		1.25252	0.685281	0.770389	0.664404			1.03594	0.819034
	0.412887	0.122651	1.05313	0.263454		0.661529	0.582091	0.926928	0.672742			0.981456	0.579999
	1.18239	0.554937				0.897909	0.745496					0.975278	0.667519
	0.511351	0.752624				0.891327	0.975046					0.80847	0.430533
Fig 2d	Fold change of Na/K ATPase
		Cryba1 fl/fl				Cryba1 cKO
	3w	0.899653	1.14355	1.05558	0.859653	0.816933	1.03799	0.862059	0.994007
	4m	0.822475	0.872615	1.13475	0.928939	0.713398	0.782138	0.588048	0.60696
	9m	0.787289	0.843587	0.851504	0.879653	0.782891	0.554181	0.401122	0.518995
	Fold change of MCT3
		Cryba1 fl/fl				Cryba1 cKO
	3w	0.858244	1.15986	1.16667	0.987	0.984244	1.75986	1.16623	0.987
	4m	1.4532	1.6784	1.94512	1.334	1.77834	1.0942	0.8934	0.98214
	9m	1.67734	1.53264	1.34121	1.398	1.3425	1.78665	0.9899	1.1139

## Sheet: Figure 3
Fig 3b	Fold change of p-bCatenin/total bCatenin
	3w		4m		9m
	Ctrl	cKO	Ctrl	cKO	Ctrl	cKO
	1.02197	1.03893	0.984153	0.647133	0.994068	0.559215
	1.01356	0.874089	0.805596	0.455505	1.12637	0.73862
	0.956448	0.917134	1.14148	1.02582	0.856613	0.707336
	1.13351	1.03326	0.902973	0.767405	1.12221	0.903082
	1.193	0.78192	0.768859	0.599663	0.900743	0.640255
	0.681508	0.826326	1.39694	0.735062

## Sheet: Figure 4
Fig 4a.	Relative p-RTK level
		Ctrl fast				cKO fast				Ctrl refed				cKO refed
	EGFR	1.01024	0.989761	1.0289	0.971101	1.02174	0.979189	1.36135	1.43745	1.38634	1.30645	1.55381	1.62992	0.846571	0.875411	1.16826	1.09541
	ErbB2	1.01805	0.981953	1.13108	0.868918	0.996451	0.970816	1.75526	1.85704	1.17847	1.1432	2.41893	2.01341	0.884132	0.890739	1.28578	1.16928
	Axl	1.0153	0.984705	1.03081	0.969188	0.996105	0.923767	0.996524	1.00726	0.965758	0.958739	1.18535	1.04117	0.871024	0.84088	0.566725	0.638006
	PDGFRα	1.01134	0.988663	1.01011	0.989891	1.05373	1.03107	1.11447	1.12745	0.887969	0.896168	1.12542	1.15939	0.894973	0.884426	0.831626	0.833216
Fig 4c.	RPE flatmount pEGFRvsEGFR time course						RPE flatmount EGFR-time course
	min	Ctrl		cKO			min	Ctrl		cKO
	0	1	1	1	1		0	1	1	1	1
	5	2.44628	2.8449	2.00496	1.77433		5	1.17025	0.936467	0.879445	0.919851
	15	3.84018	12.9163	3.02143	3.11932		15	1.18435	0.444161	0.888067	0.788863
	30	9.9881	16.876	3.23112	2.56594		30	0.873123	0.532304	0.952853	0.799052
	60	11.9284	35.0755	2.28689	2.69263		60	0.513696	0.290097	1.21798	0.777508
Fig 4d.	Fold change of pAKT/AKT
		fast				refed
	Ctrl	0.857239	0.999408	1.14335	1.01267	1.38436	1.58627	2.02716	1.66578
	cKO	0.664167	0.576594	0.607393	0.66435	0.781374	1.55005	1.03138	0.98987
	Fold change of pMAPK/MAPK
		fast				refed
	Ctrl	0.933949	1.04933	1.01672	1.03674	1.28574	2.12564	1.91659	1.69549
	cKO	0.772538	1.1502	0.778738	0.8971	1.07202	1.11073	1.1143	1.12731

## Sheet: Figure 5
	Fig 5d			Fig 5e				Fig 5f				Fig 5g
	duration (S)				speed (um/s)			CCV numbers/frame																		Fig 5h	EGFR/caveolin-1 in membrane fraction
	Cryba1fl/fl	Cryba1 cKO		Cryba1fl/fl	Cryba1 cKO			Cryba1 fl/fl	Cryba1 cKO			Cryba1 fl/fl							Cryba1 cKO							Ctrl	Ctrl-EGF	cKO	cKO-EGF
	900	900		1.20562	0.642498			33	38			2min		5min		10min			2min		5min		10min			1.00148	0.42525	1.00503	0.706509
	900	900		3.14015	1.87968			33	34			EGF	EGF+clathrin	EGF	EGF+clathrin	EGF	EGF+clathrin		EGF	EGF+clathrin	EGF	EGF+clathrin	EGF	EGF+clathrin		0.918842	0.453711	0.950701	0.737844
	766	900		2.63525	5.14956			31	38			39	29	38	31	5	0		34	21	35	22	32	23		1.07968	0.518854	0.627908	0.580853
	684	900		3.29241	1.88504			32	35			38	5	32	2	5	0		34	25	31	22	31	8
	663	900		8.73126	2.39791			37	31			37	11	32	17	5	0		34	27	31	26	31	21
	659	900		3.4571	3.37286			32	32			37	14	32	19	5	0		33	18	28	13	29	15
	655	900		1.57163	1.28167			32	37			34	8	31	21	5	0		29	14	28	22	29	18
	638	900		0.311592	4.63765			34	29			34	10	29	14	5	0		27	3	28	26	29	22
	612	900		1.36809	3.98327			40	31			32	4	29	18	5	0		26	21	25	7	25	7
	606	900		2.26323	3.38715			38	31			32	9	25	9	5	1		25	3	25	19	24	16
	605	900		1.44739	5.07741			37	34			32	14	25	10	5	1		25	17	25	21	23	20
	586	900		1.43677	2.20538			45	39			32	25	23	2	5	1		23	12	24	15	18	14
	585	900		3.21984	3.14224			47	36			31	8	23	5	5	2		22	6	22	16	18	14
	585	900		2.10939	2.08233			40	33			28	7	23	8	5	2		22	15	22	18	18	15
	584	900		4.10927	4.24817			37	35			28	10	20	6	5	3		21	13	21	7	17	9
	574	877		1.06808	1.96534			38	34			27	16	19	9	5	5		21	16	21	18	17	9
	567	832		3.38379	3.55502			33	28			26	12	18	3	6	0		20	4	20	9	17	12
	554	826		3.96882	3.72891			33	34			26	13	18	4	6	0		20	6	20	18	16	3
	550	822		0.62857	2.79734			38	31			26	15	18	13	6	1		20	6	19	12	16	12
	535	803		3.12265	3.63959			35	31			25	6	17	2	6	1		20	8	19	14	15	3
	532	795		0.212751	2.04231			38	29			25	8	17	11	6	2		20	12	18	17	15	8
	531	794		2.57375	2.12853			43	31			25	11	17	12	6	3		19	6	16	4	15	9
	531	786		4.24666	1.75522			44	34			23	5	16	11	6	3		18	10	16	5	15	11
	520	784		2.91334	3.67598			39	33			23	10	15	2	6	3		18	11	14	6	15	13
	511	781		1.91436	4.02224			42	31			23	10	14	4	6	3		18	13	14	10	13	7
	500	780		2.66672	3.78538			40	31			23	11	14	4	6	5		18	14	14	10	13	8
	499	780		3.61576	5.74743			38	30			23	17	14	7	7	1		18	15	14	11	13	10
	499	780		0.945165	3.4798			42	27			21	6	14	9	7	4		17	10	14	11	12	2
	494	780		6.57765	6.05873			40	27			20	6	13	3	7	5		16	3	13	4	12	3
	493	780		2.39349	3.33936			38	28			20	9	13	4	8	0		16	5	13	9	12	4
	490	780		3.05307	1.62995			42	28			20	9	13	6	8	0		16	7	12	3	11	2
	487	779		2.33682	2.91168			38	36			18	3	13	7	8	2		15	3	12	6	11	8
	476	778		7.22853	2.10105			38	34			18	5	12	3	8	3		15	8	11	5	11	10
	454	765		3.54864	4.65038			37	31			18	8	12	4	8	3		14	3	11	5	10	6
	451	764		3.36811	2.84155			37	35			18	9	12	4	9	1		14	7	11	8	10	8
	446	756		3.31648	3.65946			35	35			16	2	12	4	9	2		14	8	11	9	10	10
	440	752		2.25468	2.27726			33	32			15	8	11	4	9	3		13	3	11	9	9	2
	439	730		7.18812	4.01022			38	30			15	13	11	5	9	4		13	3	10	3	9	4
	422	703		0.099477	2.75253			41	33			14	3	11	9	9	4		13	8	10	3	9	4
	420	703		4.72244	3.86681			39	33			14	6	10	3	10	3		13	10	10	9	9	5
	419	703		2.85299	6.10627			35	34			14	7	10	4	10	3		13	10	9	7	9	7
	415	703		0.067766	4.05775			34	30			13	2	9	4	10	4		12	3	8	4	9	8
	412	701		2.65667	3.1998			36	32			12	2	8	2	11	0		12	4	8	5	9	9
	399	687		3.71893	4.07389			42	38			12	3	8	3	11	2		12	4	8	6	8	1
	398	666		5.69769	6.28355			43	31			12	3	8	4	12	2		12	6	8	7	8	3
	394	660		2.96006	0.290019			41	33			11	2	8	5	12	4		12	10	8	7	8	4
	388	652		6.89227	2.58008			42	32			11	3	8	6	12	5		12	11	8	8	8	5
	387	632		4.28366	2.84035			38	36			11	4	7	2	14	4		11	5	7	3	8	5
	376	628		2.31789	3.45671			42	33			10	2	7	3	15	3		11	6	7	4	8	7
	372	617		4.48753	5.1354			42	33			10	2	7	3	16	5		11	7	7	7	8	8
	372	607		2.51547	2.83468			35	31			10	3	7	3	16	5		11	8	6	4	7	1
	372	597		2.90828	4.43105			37	36			10	7	6	2	16	10		11	8	6	5	7	3
	371	576		3.85667	4.44731			33	34			9	5	6	2	17	5		10	4	5	3	7	4
	370	544		7.19761	2.38292			35	32			9	8	6	3	17	11		10	5	5	5	7	7
	359	539		9.15354	3.89731			35	36			7	3	6	4	18	4		10	5			7	7
	357	499		1.16735	3.03338			39	36			7	3	5	2	18	10		10	6			7	7
	355	488		5.54748	1.1644			40	31			7	3	5	2				10	6			6	2
	350	467		10.7474	1.6566			43	34			7	4	5	2				10	7			6	3
	350	463		4.36172	5.0492			37	31			6	3	5	3				10	7			6	3
	347	451		2.85238	4.94583			42	37			6	4	4	2				10	7			6	4
	337	446		6.76626	3.28288			33	39			6	4	4	2				10	10			6	4
	336	440		3.94642	2.39428			40	38					3	2				9	3			6	5
	336	428		6.92624	2.94378			37	39					3	2				9	4			5	1
	333	422		2.47306	2.6685			36	38										9	5			5	1
	329	414		6.09112	0.86135			40	41										9	6			5	2
	317	396		3.71774	3.24205			36	36										9	6			5	2
	314	389		5.78227	2.49362			41	34										9	6			5	3
	313	389		2.8471	5.0632			43	34										9	7			5	3
	310	383		1.59006	7.53728			33	26										9	7			5	3
	310	381		1.19213	6.95937			38	35										9	7			5	4
	300	368		7.73023	5.02768			33	31										9	8			5	4
	297	365		2.20576	3.57702			34	35										8	3			5	5
	297	356		2.30249	7.33867			38	32										8	5
	295	353		2.78573	3.03639			36	32										8	5
	293	352		5.29903	4.0288			35	30										8	5
	292	352		2.47917	0.819928			38	32										7	3
	290	347		2.65961	3.92203			38	35										7	3
	287	343		2.9659	6.34693			39	35										7	4
	285	338		1.43231	2.12728			35	34										7	4
	284	338		5.74818	2.00956			41	34										7	4
	284	337		1.99031	4.67228			36	30										7	5
	284	336		2.32734	4.5951			39	28										7	6
	280	328		1.65242	4.72041			35	30										7	6
	278	326		0.097733	5.21232			41	34										6	3
	278	322		2.9746	5.11065			39	41										6	3
	276	315		0.94197	6.06755			39	40										6	5
	275	311		2.06485	3.61017			36	39										6	5
	275	306		0.817204	7.06094			37	40										6	5
	274	291		4.99483	6.7492			40	42										5	3
	273	282		2.36031	3.33476			38	38										5	3
	272	276		1.23135	4.02189			37	38										5	4
	271	263		0.980485	3.43269			39	40										5	4
	267	259		2.87297	1.89927			40	40
	266	248		7.03539	5.19119			36	36
	266	246		1.50197	1.74079			36	37
	265	246		4.57583	2.7773			36	38
	265	236		2.05303	2.47536			38	37
	265	225		3.41541	8.91584			42	35
	264	200		2.1922	10.9749			43	32
	264	195		2.73732	10.8537			39	33
	263	190		8.15618	3.59807			39	39
	261	178		1.94398	2.83177			35	36
	261	169		4.04636	2.78734			34	35
	260	163		0.209945	5.87352			31	41
	258	162		0.749728	3.36258			39	35
	257	159		2.51631	8.75511			38	39
	256	154		3.12439	4.58463			39	35
	255	149		0.603357	3.65259			41	37
	255	144		4.04606	5.6355			40	31
	253	140		1.32167	4.89656			40	35
	252	126		2.97152	2.76997			40	34
	251	123		3.82617	3.80094			35	39
	250	123		1.13531	4.75208			40	36
	249	119		3.04057	5.3313			44	30
	248	118		1.79945	1.57087			38	35
	246	118		1.8443	1.80559			37	38
	245	118		2.94593	5.59879			37	39
	245	117		2.47699	3.38185			36	37
	244	117		1.69852	1.47306			43	33
	243	116		5.29073	3.56833			40	33
	242	116		1.63168	3.94276			38	35
	239	115		6.5134	3.63207			42	38
	239	115		1.73449	4.24498			33	30
	238	114		3.56665	7.32343			35	30
	238	114		3.83091	9.55856			35	40
	237	114		2.09598	3.22739			36	37
	237	114		2.17713	5.26648			47	34
	236	113		1.39878	3.11395			52	34
	236	113		0.975762	7.35368			45	34
	235	113		2.68532	4.70723			43	28
	235	113		5.72582	4.05411			42	28
	235	113		1.63812	7.49256			45	32
	234	113		4.99494	5.77728			41	30
	231	113		2.8206	1.76884			39	34
	231	113		2.09975	2.52967			43	25
	230	113		2.35216	5.02915			49	33
	230	112		3.70572	2.09908			40	36
	229	112		1.58944	5.48349			44	29
	229	112		0.541405	3.86984			38	33
	227	112		2.42419	4.23466			41	33
	227	112		3.79523	4.62404			36	35
	225	112		3.0019	4.01872			32	31
	225	112		4.26444	4.79389			32	30
	225	112		1.50443	4.74092			36	29
	225	112		7.63401	6.66049			40	33
	224	112		3.99905	2.75415			35	32
	224	111		0.334575	2.97116			42	29
	222	110		0.063028	6.1167			46	35
	219	110		2.77424	4.34861			42	34
	218	110		6.27222	3.99823			38	33
	217	110		4.29856	4.14599			39	30
	217	110		3.55747	3.73026			46	32
	215	110		3.25981	10.2241			39	32
	214	110		3.56817	2.48856			34	31
	214	110		5.48073	4.41168			32	30
	210	110		3.35368	10.5878			33	33
	207	110		0.068532	7.10624			34	34
	206	110		3.49163	4.08178			34	36
	206	110		3.39619	5.43062			36	32
	206	110		3.24782	1.3051			36	31
	206	109		1.2722	4.62009			34	34
	205	109		1.99675	2.10837			33	36
	205	108		1.35458	5.89534			32	27
	205	107		3.01859	6.34327			33	34
	204	106		1.31658	2.43169			39	31
	203	102		2.93449	3.80519			42	37
	202	101		2.11688	6.95341			37	32
	201	101		3.73737	2.75651			39	32
	201	98		3.85369	5.4293			36	35
	201	98		3.25016	10.5273			39	36
	200	96		1.47767	3.0477			33	39
	200	96		2.35821	5.15751			35	39
	200	95		4.39034	2.41421			44	34
	200	92		2.9536	4.33149			44	36
	200	92		1.13176	6.1778			47	35
	199	91		1.90439	1.71524			48	36
	199	90		3.53524	6.32826			49	36
	197	86		3.67352	3.39902			47	36
	197	86		0.959915	5.01186			46	40
	196	86		2.43474	6.84516			46	40
	196	84		4.37913	3.26176			45	40
	195	83		8.84258	2.93318			43	39
	194	82		2.34725	3.26681			37	37
	193	80		4.05654	4.56631			35	41
	192	78		1.57511	5.08451			42	43
	192	76		4.48094	5.31021			37	34
	190	76		3.22641	3.42707			41	38
	189	76		2.55286	3.28536			41	39
	189	75		1.43681	5.02539			33	31
	189	73		7.57989	4.5498			36	31
	188	72		9.04433	2.16767			42	34
	186	72		1.75269	2.58321			40	30
	186	72		2.37376	4.13812			43	39
	186	72		5.24936	7.47764			39	40
	185	72		6.63109	3.77142			37	40
	185	72		1.50438	5.71013			40	38
	185	72		3.44552	3.51358			41	36
	184	72		5.94693	3.57402			35	38
	184	72		4.77466	2.02514			37	39
	184	72		9.25013	3.84457			36	36
	184	72		13.84	6.18088			41	39
	184	72		2.15793	2.60544			39	37
	183	72		1.98328	3.6691			40	36
	182	72		2.67235	5.23817			42	37
	181	72		3.09984	7.91752			40	35
	180	72		8.44631	4.49134			39	35
	180	72		2.42841	3.49069			39	36
	180	72		1.88941	2.45752			42	39
	179	72		7.64382	3.17076			37	36
	179	72		10.4735	4.8532			36	34
	179	72		1.42049	6.09117			41	35
	178	72		5.81077	8.62477			45	30
	178	72		0.265585	3.44866			39	33
	177	72		4.58588	4.83717			45	35
	177	72		5.73037	1.36889			43	39
	176	72		10.9293	2.53469			40	32
	176	71		2.1416	1.80194			42	34
	175	71		5.60015	7.62359			47	36
	175	69		9.95168	7.63337			41	31
	175	67		6.70773	6.49909			48	40
	174	67		2.78116	4.15978			43	37
	174	67		8.97136	2.23754			42	39
	172	67		6.96525	17.5018			42	40
	171	65		7.41913	4.06962			42	39
	171	65		6.72355	5.59798			50	37
	171	65		8.41153	2.68086			44	43
	170	65		3.84083	7.32292			43	39
	170	64		6.57034	4.02591			41	39
	169	64		2.05228	4.18983			42	36
	169	63		8.0753	4.38638			36	34
	169	63		4.79018	3.26525			42	37
	168	62		3.33381	2.00288			36	37
	166	61		4.61134	5.11885			39	35
	166	61		6.35912	8.73147			42	35
	166	60		6.95904	4.09142			43	40
	166	59		9.55192	5.65569			44	38
	165	58		8.2636	1.87618			42	32
	165	58		4.08692	5.37596			41	36
	164	58		2.25766	6.6004			38	38
	164	57		6.09143	5.33165			37	35
	164	56		5.75568	9.81588			43	38
	163	56		6.18651	2.2617			39	37
	162	55		1.86443	1.2429			37	36
	162	54		8.95581	3.3924			40	39
	160	53		9.73325	2.92789			37	40
	160	53		1.19522	3.08453			36	42
	159	53		4.25608	3.9549			35	36
	159	52		2.64897	4.30122			35	40
	159	52		4.31909	1.41384			42	36
	159	51		7.87842	5.2858			41	40
	159	51		3.18068	6.19517			42	39
	156	51		5.69035	7.16567			39	41
	156	51		7.28294	5.40104			42	43
	155	51		5.79493	9.59356			35	36
	155	50		4.38578	3.87764			38	39
	155	47		6.48506	5.98489			34	36
	154	47		9.15824	7.20393			36	33
	153	45		5.6817	6.06992			38	35
	153	43		7.40602	2.14594			34	36
	152	43		4.17656	2.98564			35	40
	150	43		0.396824	3.84594			32	36
	150	43		3.34567	4.71682			38	34
	149	43		8.54019	3.97634			40	31
	149	43		3.96839	2.83201			40	32
	149	43		9.19383	7.7463			36	34
	149	42		2.79069	5.89737			39	35
	148	42		7.53031	6.31609			35	34
	148	42		2.66897	1.91421			35	37
	148	41		6.04582	5.17497			40	33
	147	40		2.18315	1.14088			38	32
	146	40		7.33304	4.12979			37	36
	146	40		1.67017	6.29147			36	34
	144	40		3.23107	7.727			37	30
	144	40		3.57698	4.21009			36	36
	142	40		2.59169	2.33849			32	37
	142	39		7.0857	2.16856			31	33
	142	39		3.41701	3.46563			34	34
	142	37		3.74708	0.849917			41	39
	142	37		5.64258	3.29803			40	34
	141	37		7.51291	6.24518			40	32
	141	36		3.34466	2.68892			34	36
	141	36		10.2759	2.58582			35	35
	141	35		0.995304	9.06512			39	34
	141	35		2.76983	5.5125			41	35
	140	35		1.64427	4.68787			34	39
	140	35		6.61313	4.80356			35	37
	139	35		7.16136	2.51115			37	35
	139	34		4.03355	4.45598			34	36
	138	34		8.4263	2.83199			36	35
	138	33		1.87732	5.09489			36	37
	137	33		4.36136	1.69426			40	33
	137	33		5.71647	3.28814			39	35
	136	32		4.66916	5.46609			37	31
	135	32		8.53272	6.65736			33	34
	135	32		7.44254	2.20174			42	44
	135	32		3.87457	3.4744			37	35
	134	32		3.55447	7.35496			37	40
	134	31		7.88758	3.41331			33	41
	134	31		7.09753	2.28552			36	41
	132	31		2.49001	4.42999			41	43
	132	31		3.21607	2.9126			37	47
	132	31		2.06005	7.16794			32	44
	131	31		9.23231	3.32433			36	38
	131	30		6.36337	2.61661			37	40
	130	30		5.02613	9.70504			40	34
	130	30		6.459	3.75434			40	40
	130	30		10.4143	1.41922			36	37
	130	30		9.93244	6.65699			36	39
	130	30		3.17746	2.94297			39	36
	129	30		3.57143	5.8279			38	36
	128			6.64489	8.17637			36	32
	128			7.11767	3.85473			40	36
	128			6.14929	3.68604			41	38
	128			8.70373	5.06206			41	34
	127			6.67626	4.07255			38	36
	126			5.20541	6.53579			41	32
	126			4.46462	2.42056			41	36
	126			9.1802	2.65468			42	29
	126			5.87145	2.45103			50	34
	125			3.56197	3.76917			48	39
	125			1.73127	2.42756			46	31
	125			7.73092	3.34041			43	28
	124			6.76687	1.57476			46	34
	124			1.87767	2.26215			42	34
	124			7.25938	2.39647			43	30
	124			2.33639	7.3435			43	29
	124			4.83714	4.49672			42	33
	123			6.54989	1.78478			42	40
	122			7.57405	2.13337			43	32
	122			6.57381	8.48287			49	30
	121			3.06524	4.27687			45	34
	121			2.27422	2.05268			45	35
	121			8.07131	5.06787			42	33
	121			2.62715	5.71133			43	33
	121			8.52652	2.04495			40	30
	121			8.3899	2.91509			34	30
	120			6.72823	12.2785			38	34
	120			2.49695	3.11057			43	36
	120			1.32174	3.90879			41	33
	120			10.4412	4.60906			43	34
	120			3.73924	2.32621			41	31
	120			5.74471	4.24857			38	34
	119			4.42605	2.36719			37	36
	119			8.82645	3.60296			46	34
	119			8.30482	13.239			40	35
	118			1.30355	4.55421			47	31
	118			8.10735	3.45865			40	37
	118			4.66953	5.95893			43	35
	118			7.55367	1.14557			38	33
	118			3.31042	5.47949			39	34
	118			8.20641	4.51983			38	37
	118			5.2279	12.2628			44	35
	117			6.87007	3.05333			40	33
	117			7.96561	7.51753			46	33
	117			2.24385	2.92772			45	32
	116			4.4913	4.94337			43	35
	115			7.81843	4.67382			45	29
	115			9.22201	4.93117			41	34
	115			1.82034	4.17274			32	33
	114			6.3132	3.53888			40	32
	114			9.1035	1.82513			46	33
	114			9.36931	4.69111			43	32
	114			8.16364	5.98442			41	33
	114			5.33182	1.81157			42	30
	113			6.62795	4.24506			50	32
	113			3.01519	1.98973			46	25
	113			9.65648	8.11886			43	33
	113			5.02474	9.54053			40	33
	113			5.69783	13.8289			41	29
	112			7.12115	4.96705			45	30
	112			6.05549	5.26292			44	28
	112			6.16427	4.52987			39	28
	112			4.62758	3.53945			38	26
	111			1.8348	3.57505			42	28
	111			7.7152	3.91669			38	36
	110			7.64598	3.03407			40	38
	110			2.37019	4.08833			40	34
	109			6.03909	3.72683			42	34
	109			6.67402	4.77008			44	33
	108			9.7815	3.31941			46	39
	108			7.1242	2.82182			43	37
	108			0.899052	3.54647			37	37
	108			5.87591	5.16297			31	39
	108			5.88535	7.12155			35	40
	108			3.26513	10.5315			37	37
	107			8.92682	5.67393			42	28
	107			5.80538	4.99095			50	34
	107			3.68836	7.36699			41	33
	106			0.993524	4.33588			41	34
	106			2.05957	3.08707			39	32
	106			3.55727	10.1387			52	29
	106			7.20686	2.9593			46	32
	106			10.5477	2.14606			50	27
	105			5.15369	7.51986			53	31
	105			2.36454	4.70922			52	31
	105			6.50053	1.23488			46	30
	104			2.16618	7.30208			46	33
	103			2.53898	7.46237			46	35
	103			8.46952	3.77882			39	38
	103			5.58788	4.15238			36	40
	103			7.47207	4.4349			41	36
	102			3.89134	3.1395			43	37
	102			8.13237	2.0356			44	35
	102			5.09579	4.57364			48	34
	102			3.5633	9.73974			45	40
	101			2.89597	3.3901			47	35
	101			3.98066	3.55175			48	31
	100			2.11159	7.18085			46	31
	100			8.91027	4.78245			37	31
	100			3.62749	5.45564			40	34
	100			0.971261	4.07894			36	32
	100			7.08324	3.16605			45	30
	100			6.4672	5.26887			37	25
	99			8.45	6.6463			42	24
	99			2.98837	15.7107			42	30
	98			5.83556	3.10027			43	27
	98			1.49194	1.54358			42	32
	98			9.18781	2.05549			48	28
	97			6.12133	3.55773			38	29
	97			5.40339	5.68806			41	27
	97			6.61299	4.66418			48	30
	97			4.28564	3.61223			46	32
	97			4.18175	2.60757			37	34
	97			7.90503	1.98087			36	38
	97			4.69099	5.71298			38	34
	96			7.81451	6.55307			36	34
	96			5.09845	7.37118			35	32
	96			7.74352	3.94585			34	33
	96			7.49259	5.7292			35	35
	96			6.36905	5.43202			37	34
	96			5.4787	10.3846			36	36
	96			5.92795	3.25553			39	31
	96			7.26208	2.46334			37	30
	95			4.69703	4.58097			43	29
	95			2.42748	5.88244			40	32
	94			12.0057	1.90795			40	35
	94			2.91543	2.59096			47	33
	93			5.72547	4.35058			42	32
	93			3.40146	4.84591			43	28
	93			4.54322	4.20024			42	29
	93			6.59754	8.4643			42	32
	93			5.67497	4.82979			45	33
	93			6.84279	4.94265			44	30
	92			4.8071	1.82504			42	33
	91			5.30867	4.28122			38	32
	91			2.2618	3.21674			31	29
	91			4.59459	4.16596			31	29
	91			3.80458	5.19566			36	27
	90			5.32068	2.53029			39	26
	90			6.9522	1.4534			37	29
	90			6.329	1.64671			44	34
	90			4.78034	5.10415			39	32
	90			5.99009	3.07644			36	26
	90			1.01266	4.70133			36	28
	90			3.55766	8.26609			38	30
	90			3.24174	1.31491			38	33
	89			8.83814	9.13977			38	34
	89			1.78942	3.33083			34	31
	89			1.55529	4.8049			36	28
	88			4.13665	4.0534			37	29
	88			5.48644	3.46232			38	31
	88			7.35867	3.15047			43	30
	88			3.57426	3.7215			39	31
	88			3.7906	5.53763			40	28
	88			6.14389	1.50209			41	29
	88			5.98313	6.39619			38	30
	87			1.96134	4.05835			42	36
	87			7.13523	5.16887			39	35
	87			8.09219	6.30039			42	36
	87			10.6004	4.22689			40	33
	87			2.57371	1.88224			34	36
	87			1.92701	3.18265			37	34
	86			1.59219	8.45501			40	29
	86			1.6298	4.84075			40	32
	86			7.49115	2.74563			36	34
	86			2.36376	5.18591			40	32
	86			7.08959	5.00504			36	31
	86			11.1515	6.08182			35	30
	86			6.54196	3.34687			31	38
	86			5.18626	1.8653			33	33
	85			3.01089	1.46918			34	31
	85			3.67007	2.23349			33	37
	85			7.97497	6.46055			36	37
	85			8.33119	5.20096			37	33
	85			6.66099	3.24305			34	38
	85			7.58502	4.4915			42	37
	84			4.83562	2.16985			39	33
	84			9.37707	4.61343			36	28
	84			8.02355	2.73563			38	32
	84			2.88311	3.1543			47	33
	84			4.39967	2.61591			49	30
	83			6.41561	5.41152			46	31
	83			2.50839	0.723234			42	28
	83			3.17648	3.33989			38	31
	83			7.53462	1.94342			43	34
	83			7.54929	4.02394			39	32
	83			6.17557	2.8179			38	28
	82			5.70139	5.99941			39	30
	82			8.44197	7.09231			39	30
	82			4.80706	6.66951			32	33
	82			2.88165	4.7447			35	35
	82			7.74981	5.11327			34	31
	82			3.43403	4.50453			39	33
	82			7.11092	5.53469			41	34
	81			1.34336	9.13089			42	34
	81			3.19801	3.80585			43	36
	81			10.7564	7.28396			38	33
	81			0.805413	2.66235			36	31
	81			8.33457	5.13547			35	34
	80			8.79578	2.89251			35	34
	80			4.97401	8.0109			37	35
	80			3.89427	3.79366			39	37
	80			5.94399	4.36241			36	35
	80			4.44135	1.96226			34	31
	80			5.81292	9.7846			36	36
	80			3.63316	4.78672			42	31
	80			5.26957	4.34517			46	36
	79			3.16934	4.96013			41	31
	79			10.5839	4.85032			33	30
	79			9.10156	3.10815			36	33
	79			8.59774	4.95075			32	30
	79			2.63734	3.49573			32	30
	79			7.3373	6.62916			37	28
	79			2.36357	4.19157			39	25
	79			11.264	5.78776			38	27
	78			8.90692	6.4338			40	27
	78			4.86983	2.80236			35	29
	78			2.66914	3.9798			38	33
	78			7.62626	8.63493			39	29
	78			2.13519	5.52092			35	30
	78			4.09583	3.7261			32	29
	78			6.58232	5.15224			35	30
	78			4.76236	4.63682			34	31
	78			3.65557	2.74124			37	35
	77			5.75773	6.14739			35	36
	77			2.24056	5.28861			34	33
	77			8.4504	7.1178			35	34
	77			9.03051	6.22857			38	35
	77			3.79313	2.08592			38	30
	77			5.94449	1.71443			36	31
	77			3.93938	4.30446			39	32
	76			7.7311	8.64738			38	32
	76			0.86049	2.14352			42	36
	76			7.38168	7.296			37	32
	76			6.28168	2.77721			41	35
	76			7.64768	2.98925			41	34
	76			8.14765	0.903944			42	36
	76			8.38324	3.16403			45	33
	76			9.22161	3.84945			43	31
	76			3.77925	3.40736			34	32
	76			4.76011	6.64126			36	35
	75			3.09407	1.94104			37	33
	75			8.24864	2.44692			34	37
	75			1.65756	5.84899			37	25
	74			5.35343	2.00159			43	27
	74			4.43344	3.67848			40	29
	74			2.44649	5.8718			33	30
	74			6.98834	3.7444			41	28
	74			6.8004	2.15008			43	29
	74			6.83046	12.4052			41	32
	73			1.67929	4.14278			39	31
	73			5.44538	3.01312			38	29
	73			4.27113	3.65542			41	28
	73			4.81483	4.92727			35	31
	73			6.78995	1.10562			32	32
	73			5.80232	9.38274			34	30
	73			0.664558	3.07815			37	27
	72			7.92009	4.36303			38	31
	72			6.87733	2.21024			36	29
	72			4.22977	5.59344			36	32
	72			9.11454	3.17786			37	34
	72			6.37356	5.75119			38	36
	72			7.7676	1.96635			39	31
	72			1.05719	0.089184			36	34
	72			9.03767	5.41547			28	32
	72			1.74083	2.2105			35	34
	72			5.4247	0.070731			40	35
	72			0.443214	5.41258			41	31
	71			5.96892	4.6635			40	36
	71			7.66815	2.46938			39	34
	71			4.62574	5.33729			30	29
	71			0.056014	4.72051			39	34
	71			3.03584	3.77998			40	33
	71			1.10737	2.13494			36	37
	71			7.54058	5.64052			35	33
	71			3.46698	5.18548			35	37
	71			7.22922	2.44215			40	35
	71			2.05745	4.13869			39	34
	71			6.42549	1.53634			46	30
	71			1.11239	4.55943			40	35
	71			2.61564				39	34
	70			5.61204				39	40
	70			4.83547				38	37
	70			2.99794				37	39
	70			9.58552				44	36
	70			7.22455				37	36
	70			5.37035				43	36
	70			5.40409				44	40
	69			3.41312				45	38
	69			3.32813				40	35
	69			5.01317				34	38
	69			8.37839				29	38
	68			4.0613				31	38
	68			4.84069				39	33
	68			3.16189				44	33
	68			6.59299				40	32
	68			5.19782				38	36
	68			4.46912				41	30
	67			6.90128				36	33
	67			3.89064				42	32
	67			9.13972				42	36
	67			5.26767				43	39
	67			9.52551				36	39
	67			5.18942				38	35
	66			5.28857				37	37
	66			3.28152				34	35
	66			8.40991				38	29
	66			6.69259				35	34
	65			6.30246				34	41
	65			5.044				42	36
	65			7.22804				36	32
	65			1.26058				35	33
	65			9.98873				36	36
	64			5.83306				38	36
	64			2.75252				36	37
	64			2.39596				42	31
	64			7.10628				36	28
	64			1.97577				36	29
	64			7.1802				40	32
	64			7.59021				36	30
	64			3.45293				35	31
	64			3.42078				41	34
	64			6.62919				38	38
	63			6.71905				30	34
	63			6.8152				33	35
	63			3.6267				38	29
	63			5.12943				41	31
	63			3.70324				38	36
	63			8.26318				38	31
	63			5.40826				38	35
	63			5.7427				38	34
	63			3.1018				35	31
	63			3.75792				39	31
	63			7.5239				41	37
	63			7.6553				38	41
	63			4.26797				32	38
	63			1.08541				37	37
	62			4.17398				36	30
	62			5.45236				35	34
	62			8.36444				36	35
	62			3.42456				41	33
	62			5.34049				34	33
	62			0.358806				29	42
	62			3.51619				30	39
	62			2.66746				31	36
	61			3.0648				28	38
	61			2.26691				29	43
	61			6.44				38	36
	61			5.64864				32	37
	61			3.14641				28	41
	60			2.20243				36	39
	60			5.98953				37	34
	60			5.52391				35	36
	60			3.21782				40	38
	60			3.6648				37	38
	60			6.3367				35	38
	60			4.45913				35	42
	59			4.00286				35	42
	59			9.43238				35	33
	59			7.92295				29	36
	59			4.22078				31	35
	59			4.95722				29	33
	59			3.57197				36	36
	59			7.41575				35	35
	59			2.67847				34	36
	59			3.19181				39	40
	58			3.17987				34	35
	58			3.05008				37	36
	58			3.80579				40	38
	58			5.5614				38	31
	58			0.38441				35	38
	58			3.63546				26	39
	58			4.62827				33	40
	58			5.93105				39	37
	58			2.63747				35	36
	58			2.66781				37	34
	58			7.52568				38	36
	58			2.42181				38	34
	57			6.09905				38	34
	57			5.78277				33	34
	57			6.97138				30	34
	57			1.64142				32	42
	57			6.25565				39	35
	57			4.02906				34	34
	57			2.76305				29	35
	57			1.51111				31	40
	57			5.80857				35	40
	57			11.6487				35	35
	57			9.14864				34	38
	57			4.54777				34	35
	57			10.291				33	33
	56			3.45309				35	32
	56			6.73758				43	37
	56			2.47886				38	34
	56			6.45522				37	35
	56			6.3543				32	36
	56			8.25516				24	33
	56			1.25479				26	38
	56			3.00448				28	41
	56			2.77103				25	35
	56			4.50926				31	32
	56			7.50619				30	32
	56			2.54577				28	33
	56			3.18112				34	36
	56			6.42128				39	35
	56			4.42801				28	34
	56			3.77998				30	36
	56			3.54638				33	37
	56			6.97974				30	36
	56			6.92033				32	31
	56			8.97746				33	31
	55			3.92243				43	31
	55			2.97571				33	35
	55			8.1906				36	34
	55			7.48441				33	39
	55			10.6102				31	35
	55			3.63998				33	36
	55			2.32463				34	33
	55			3.74539				36	39
	54			6.37555				42	36
	54			8.733				39	40
	54			1.68448				37	33
	54			5.46469				36	33
	54			10.0048				38	34
	54			1.23231				40	35
	54			7.38885				40	34
	54			7.6991				38	29
	54			10.1561				40	35
	54			5.7072				37	37
	53			3.71886				40	33
	53			6.93616				41	38
	53			7.03038				40	31
	53			6.28515				36	32
	53			9.89226				40	34
	53			0.513625				34	30
	53			1.965				31	34
	53			4.29612				34	33
	53			6.39269				33	33
	53			1.47433				41	34
	53			7.00005				38	36
	52			4.25211				43	31
	52			3.19639				41	32
	52			4.6642				39	32
	52			1.00861				36	32
	52			6.90498				35	30
	52			8.61839				34	34
	52			1.27826				34	31
	52			2.47844				34	32
	52			4.98549				36	31
	52			1.94094				36	31
	52			4.44933				37	31
	52			7.1878				36	35
	52			6.12379				37	38
	51			0.076106				38	40
	51			2.97678				37	38
	51			6.1393				30	38
	51			1.97567				33	34
	51			2.32106				37	32
	51			9.38375				39	36
	51			7.87021				45	36
	51			2.63469				45	31
	51			8.19658				46	27
	51			5.91149				44	30
	51			2.11833				38	30
	51			7.07605				42	31
	50			3.17836				41	33
	50			8.06713				33	32
	50			2.64696				37	28
	50			4.9844				47	27
	50			3.12288				47	35
	50			2.20263				42	32
	50			2.95591				42	27
	50			6.17053				39	37
	50			6.21846				41	32
	50			2.72298				44	31
	49			2.27661				42	35
	49			5.43				43	32
	49			8.3286				41	34
	49			8.04574				40	30
	49			8.06337				40	33
	49			4.81661				40	30
	49			4.21245				36	33
	49			7.14232				42	33
	49			9.24542				39	32
	49			5.53466				35	34
	49			4.56065				29	37
	49			8.74729				36	39
	49			3.3366				35	36
	49			4.6727				30	33
	49			6.69926				33	38
	49			3.59258				41	34
	48			6.21745				36	32
	48			1.22045				39	28
	48			1.91168				27	32
	48			3.84664				35	31
	48			2.96041				33	39
	48			6.14689				27	38
	48			7.29874				31	41
	48			3.2341				29	42
	48			5.67619				32	38
	48			5.31866				37	32
	48			8.8788				35	30
	48			7.76226				43	37
	48			5.60292				46	37
	48			3.38116				43	30
	48			6.4148				40	32
	48			4.50624				40	32
	48			6.87875				38	36
	48			1.23983				31	36
	48			8.82406				36	33
	48			2.38815				32	31
	47			2.80793				35	31
	47			6.18889				44	31
	47			6.83004				31	34
	47			2.28662				28	34
	47			4.52742				37	38
	47			7.37999				38	34
	47			6.95297				39	37
	47			5.15355				44	37
	47			5.92648				35	32
	47			8.72257				36	33
	47			5.70103				33	34
	47			5.06667				39	30
	47			3.46584				35	34
	47			6.20346				39	38
	46			6.54308				41	35
	46			4.43637				41	35
	46			0.48745				40	33
	46			7.8564				31	34
	46			0.053997				36	36
	46			5.96416				37	32
	46			5.55031				34	34
	46			7.58919				39	37
	46			3.57612				41	34
	46			2.88823				43	32
	46			2.36078				40	30
	46			13.0492				47	34
	46			7.4005				41	33
	46			3.62469				43	34
	46			4.24979				46	34
	46			0.755018				44	34
	46			9.14376				43	33
	46			9.01844				38	29
	46			5.89614				39	31
	46			4.43654				45	32
	46			5.86411				42	32
	46			5.30444				40	30
	46			9.64856				34	31
	46			4.01726				32	30
	45			3.089				39	36
	45			6.85268				40	35
	45			4.21924				42	38
	45			3.49536				37	32
	45			5.20863				37	31
	45			7.15896				43	33
	45			5.06549				38	31
	45			4.53439				39	30
	45			8.28993				37	34
	45			2.60131				37	29
	45			7.56042				37	30
	45			3.30042				35	35
	45			7.40693				38	36
	45			4.64162				38	37
	45			2.59722				38	37
	45			3.05102				34	33
	45			5.44784				34	33
	45			4.68477				39	33
	44			2.18476				28	34
	44			5.92176				29	38
	44			6.45382				30	36
	44			2.03561				37	29
	44			5.74149				36	31
	44			1.51844				37	32
	44			1.10302				37	29
	44			5.75905				43	30
	44			6.64852				39	33
	44			3.35419				37	35
	44			9.09543				38	32
	44			5.87692				42	31
	44			1.73466				41	33
	43			1.80974				39	31
	43			1.30205				39	34
	43			5.56607				40	35
	43			2.85898				43	30
	43			2.49031				44	33
	43			3.88035				38	37
	43			2.16852				39	31
	43			7.22523				41	29
	43			5.3866				43	31
	43			5.21294				44	32
	43			6.13735				39	29
	43			4.35655				43	33
	43			5.54919				45	33
	42			7.58778				40	30
	42			0.884098				36	31
	42			4.2906				41	34
	42			5.87431				43	32
	42			5.51452				36	30
	42			8.89597				34	32
	42			6.24802				34	32
	42			6.05485				33	29
	42			5.04127				43	31
	42			3.273				43	32
	42			5.47814				42	33
	42			2.39078				45	32
	42			9.48901				42	29
	42			6.14465				40	35
	42			4.2685				42	37
	42			6.82899				45	33
	41			2.91197				44	29
	41			7.73564				39	27
	41			3.1321				42	31
	41			3.35469				44	32
	41			1.82551				40	32
	41			1.07724				41	32
	41			0.695825				38	31
	41			2.14601				39	29
	41			2.88027				38	25
	41			1.04051				43	30
	41			4.87128				36	29
	41			7.50532				38	30
	41			1.60714				43	30
	41			0.919999				44	28
	41			10.3572				38	24
	41			1.93584				38	30
	41			9.18243				41	29
	41			3.14766				39	27
	41			4.76965				43	28
	41			6.72999				44	32
	41			4.64989				45	31
	40			3.77496				39	32
	40			2.57686				50	27
	40			7.15469				43	26
	40			5.34731				35	32
	40			7.31908				37	28
	40			2.66958				37	29
	40			5.05317				39	31
	40			6.62262				44	29
	40			5.75288				34	24
	40			7.54463				40	29
	40			9.79157				39	32
	40			7.4148				32	33
	40			8.27194				33	28
	40			3.7005				42	29
	40			6.92321				41	30
	40			8.46065				38	33
	40			3.68642				37	33
	40			6.94152				33	28
	40			3.91758				36	33
	40			5.97705				36	34
	40			5.56876				38	32
	40			2.23039				42	33
	40			5.27346				39	29
	40			6.78345				38	26
	40			8.47233				38	30
	40			1.70099				42	33
	40			7.00519				38	30
	39			9.28598				40	31
	39			6.56692				34	33
	39			1.93603				37	32
	39			3.60047				38	32
	39			5.23044				44	30
	39			2.13616				39	29
	39			2.28243				34	36
	39			1.78962				39	36
	39			5.79911				46	32
	39			2.22999				44	36
	39			3.42319				41	29
	39			3.54907				33	33
	39			4.4219				31	40
	39			9.25776				33	41
	39			7.106				37	36
	39			6.40578				41	36
	39			4.55378				45	27
	39			1.72005				38	32
	39			1.49951				48	33
	39			4.23461				46	36
	39			9.45069				36	33
	39			4.23772				39	33
	39			5.79137				43	34
	38			1.2228				42	29
	38			4.44742				41	28
	38			4.97793				46	35
	38			4.97701				42	33
	38			2.43996				40	28
	38			5.79282				39	35
	38			8.13386				42	38
	38			9.87999				41	32
	38			7.83523				43	31
	38			1.11692				48	28
	38			4.16285
	38			3.98917
	38			2.44392
	38			2.47548
	38			0.640987
	38			3.26499
	38			6.46466
	38			4.90084
	38			5.7395
	38			0.047246
	38			0.624111
	37			7.25483
	37			5.54154
	37			6.47901
	37			3.16126
	37			5.18341
	37			3.73765
	37			5.8499
	37			2.055
	37			4.28755
	37			5.47627
	37			6.63088
	37			6.05771
	36			4.23595
	36			4.59297
	36			0.857784
	36			7.51782
	36			3.61375
	36			1.54411
	36			4.25778
	36			6.13408
	36			4.78157
	36			8.91859
	36			7.97307
	36			6.84918
	36			3.32328
	36			3.93668
	36			4.80236
	36			4.3885
	36			6.09996
	36			2.12564
	36			1.88453
	36			8.15475
	36			7.48957
	35			3.54241
	35			7.29858
	35			6.30584
	35			5.41676
	35			5.40784
	35			3.22183
	35			7.2417
	35			6.73835
	35			4.54107
	35			7.51578
	35			7.32863
	35			12.075
	35			7.30246
	35			0.046406
	35			4.65236
	35			5.00967
	35			4.73475
	35			3.41354
	35			3.7076
	35			1.87978
	35			2.80761
	35			6.70221
	35			0.056836
	35			8.96358
	34			6.15161
	34			8.54951
	34			1.14048
	34			5.94963
	34			4.75692
	34			7.90042
	34			6.67445
	34			3.26551
	34			5.34538
	34			7.12563
	34			3.49144
	34			5.73004
	34			7.52416
	34			4.75738
	34			3.00283
	34			8.75705
	34			5.17798
	34			2.02852
	34			5.50477
	34			7.92574
	34			11.1046
	34			7.88127
	34			1.29831
	34			7.60502
	34			6.80845
	34			4.77296
	34			6.11298
	34			1.83686
	34			2.77188
	33			2.41695
	33			4.37051
	33			6.02018
	33			0.04224
	33			7.5575
	33			5.96662
	33			8.56353
	33			6.98875
	33			4.51567
	33			3.80066
	33			5.65126
	33			6.08166
	33			3.72642
	33			2.94374
	33			7.70625
	33			7.13566
	33			4.61794
	33			6.76847
	33			8.17545
	33			5.97347
	33			5.32678
	33			1.90961
	33			6.61339
	33			9.54522
	33			1.61224
	33			7.04911
	33			3.87864
	33			2.61982
	33			2.82992
	32			4.24205
	32			2.43383
	32			5.68941
	32			3.92566
	32			3.68105
	32			4.78565
	32			7.72415
	32			9.66675
	32			7.27594
	32			7.7952
	32			3.41462
	32			8.84977
	32			3.5433
	32			7.64741
	32			2.18612
	32			8.77716
	32			7.27006
	32			4.02758
	32			2.61654
	32			2.92736
	32			3.23907
	32			0.258852
	32			6.28022
	32			9.24401
	32			8.72748
	32			2.57635
	32			1.48495
	32			4.95529
	32			5.82013
	31			2.00757
	31			0.026006
	31			2.20911
	31			2.71951
	31			3.54512
	31			2.61104
	31			8.6553
	31			3.55084
	31			6.07121
	31			6.32861
	31			8.52766
	31			2.72986
	31			9.98208
	31			7.00685
	31			2.12274
	31			2.6062
	31			1.19853
	31			3.75799
	31			4.76894
	31			6.90912
	31			9.54513
	31			8.13111
	31			6.63691
	31			8.51441
	31			3.50249
	31			6.98234
	31			4.36097
	31			3.29351
	31			1.25553
	31			6.465
	31			6.16481
	31			6.77635
	30			1.44208
	30			5.60162
	30			5.96903
	30			7.19619
	30			4.36548
	30			5.33774
	30			1.43189
	30			5.85751
	30			6.11907
	30			1.127
	30			5.69579
	30			2.98961
	30			2.53021
	30			6.05059
	30			3.60069
	30			8.82465
	30			2.23869
	30			4.71268
	30			4.50314
	30			4.26492
	30			4.23193
	30			4.46362
	30			5.06303
	30			4.95241
	30			7.34457
	30			6.54016
	30			1.84612
	30			5.07736
	30			2.40211
	30			4.38278
				2.76276
				1.65082
				2.67706
				2.58874
				4.94613
				2.3242
				2.32037
				7.81573
				2.68294
				5.71164
				3.2985
				1.51103
				3.50388
				4.39656
				5.31001
				2.83549
				2.30162
				6.4397
				2.3954
				7.03921
				5.29138
				8.5176
				5.48311
				8.05739
				5.43676
				5.47451
				2.82304
				4.94827
				6.74049
				9.00328
				3.62105
				6.42923
				5.0552
				3.67471
				6.60565
				4.03491
				8.40511
				2.75967
				2.55802
				7.49505
				6.86418
				1.61286
				8.18761
				3.49252
				6.33333
				5.73178
				5.98972
				8.26521
				8.95256
				2.95217
				6.13268
				6.60836
				6.36088
				3.44367
				3.69231
				4.88715
				6.09638
				3.38002
				4.23088
				5.33136
				4.78796
				2.59573
				5.28055
				5.23125
				2.16454
				6.23987
				8.57548
				7.11452
				4.29284
				5.02563
				2.90596
				5.7874
				3.47373
				7.71584
				4.45975
				9.1742
				2.30332
				6.10395
				4.64938
				3.30898
				4.21901
				6.53449
				4.55386
				7.10383
				8.68054
				7.88414
				6.00737
				2.04867
				1.49766
				1.91491
				3.9903
				8.1744
				2.73386
				4.7184
				5.90256
				1.51209
				3.10695
				3.28803
				10.2285
				1.3792
				3.4407
				6.89479
				7.55545
				7.72323
				2.74918
				3.84062
				4.53973
				0.911828
				0.891291
				3.6285
				6.30369
				7.99653
				6.21071
				8.93658
				6.03203
				5.93184
				3.86319
				5.25859
				4.66958
				7.7811
				6.4447
				2.35947
				5.18585
				6.12608
				10.5376
				2.11897
				7.40076
				3.3197
				4.28976
				0.664452
				2.47981
				2.95882
				8.06983
				3.18782
				0.973556
				0.892652
				5.45333
				5.7706
				5.32237
				2.43765
				1.85717
				2.47778
				7.58318
				5.56675
				3.82458
				7.00967
				8.32371
				5.25594
				6.70945
				3.44106
				5.19595
				3.51198
				9.16074
				7.19459
				3.7825
				5.88843
				0.661382
				4.15541
				4.77719
				4.40416
				3.24532
				3.67439
				4.07098
				5.74526
				3.63307
				2.58091
				5.48591
				4.79948
				8.58845
				3.8461
				6.45607
				9.86139
				3.64435
				11.2706
				9.00937
				8.03914
				9.36315
				7.21665
				6.46453
				6.85431
				6.82693
				4.0491
				5.7506
				5.31252
				2.30189
				3.79183
				4.45748
				3.28918
				2.62365
				6.838
				3.55542
				3.54536
				8.27761
				4.63495
				5.36704
				3.82902
				4.7665
				7.38801
				3.05868
				2.01549
				3.20839
				4.68351
				2.21063
				3.73598
				3.87492
				7.19306
				11.162
				3.28115
				3.20132
				2.57833
				2.22041
				8.0372
				2.93594
				2.64685
				7.28884
				2.40898
				2.46412
				3.31646
				5.37045
				1.93709
				4.88452
				7.53965
				9.39355
				4.41047
				5.66709
				5.65478
				2.62703
				7.80034
				7.50536
				0.06446
				2.14007
				5.15399
				10.4619
				7.37339
				6.51799
				5.69186
				8.81972
				1.1682
				4.57089
				3.05532
				5.88286
				3.723
				2.99503
				7.38845
				0.75885
				6.32581
				6.84769
				6.77427
				4.16481
				2.59818
				6.18783
				1.04978
				4.77468
				4.51257
				8.99488
				9.77558
				5.22043
				8.2365
				10.3136
				6.7561
				4.69483
				7.77135
				5.86437
				3.31741
				4.02308
				6.38522
				5.41466
				2.20311
				6.63026
				1.0395
				5.39792
				7.85535
				6.27544
				4.95503
				4.55378
				3.60574
				3.55592
				5.14288
				4.71073
				1.919
				7.85198
				3.17236
				1.97885
				5.88135
				8.19683
				5.08587
				1.41629
				2.91195
				4.88025
				0.039556
				7.35183
				5.78167
				1.73385
				5.78587
				1.10643
				10.0635
				5.61296
				6.48446
				2.36316
				7.63462
				2.21033
				4.72356
				4.90611
				5.75276
				7.28951
				8.60381
				6.65392
				1.80194
				6.26734
				6.00878
				6.70436
				7.21215
				7.09267
				7.08024
				2.71999
				1.75751
				2.43377
				8.3313
				10.8255
				4.75173
				2.99222
				8.58689
				3.30141
				2.47985
				7.09106
				9.81329
				1.1299
				2.7874
				0.667619
				5.10579
				3.75891
				1.95846
				1.97432
				0.863911
				8.6709
				2.47301
				7.11024
				5.86855
				4.28191
				5.80673
				3.52016
				1.25212
				3.7721
				2.73964
				8.55682
				6.78061
				6.32831
				7.27489
				7.5835
				6.88894
				8.36487
				5.62007
				8.55216
				1.39877
				3.16947
				2.4142
				1.43904
				6.13831
				1.33115
				0.864391
				3.00519
				4.84252
				6.77901
				3.66663
				7.33555
				6.39094
				2.59058
				7.4155
				3.5688
				1.78081
				1.52055
				8.01481
				4.96248
				3.70908
				10.8915
				7.93878
				3.18791
				9.33114
				6.3986
				3.7926
				1.03055
				6.6293
				5.9141
				3.37367
				1.90322
				9.59971
				2.1462
				4.31692
				6.59475
				3.64551
				3.51581
				5.37737
				1.61221
				2.4749
				2.31776
				3.82332
				6.35822
				1.46029
				6.4274
				7.93477
				5.43119
				1.41244
				3.48891
				2.38027
				8.22726
				2.62879
				2.6344
				5.50479
				3.65515
				6.48759
				8.13937
				1.37912
				6.73145
				10.6675
				8.32079
				6.15857
				9.07921
				2.30054
				4.68491
				2.79937
				1.83524
				7.43779

## Sheet: Figure 6
Fig 6c	Pearson's coefficent
	Ctrl	Ctrl EGF	PITPβ	PITPβ EGF
	0.08	0.11	0.71	0.78
	0.05	0.07	0.75	0.85
	0.06	0.09	0.54	0.51
	0.07	0.07	0.47	0.91
Fig 6d	PIP2		PIP3
	Ctrl	cKO	Ctrl	cKO
	36.57	10.47	6.65115	0.735184
	36.4	9.79	4.91607	0.572579
	34	8.75	3.73574	0.611789
	546	5.05	83.3262	1.52679
	545	4.69	81.6646	1.46386
	437	3.61	73.3569	1.23732
Fig 6e	Fold change of pPLCg/PLCg
	Ctrl	cKO
	1.30893	1.69642
	0.576652	1.37225
	0.837937	1.74631
	1.27648	1.84911
Fig 6f	Fold change of pPKC(pan)
	Ctrl	cKO
	1.07628	2.51003
	0.808764	1.55633
	1.30517	1.21924
	0.985631	1.78786
	0.824149	1.47817
Fig 6g	Myo-inositol
	Ctrl	cKO
	89.1127	56.6918
	78.3654	54.4944
	86.0999	43.6737
	80.509	49.9728

## Sheet: Figure 7
Fig 7a.	Fold change of p-PLCg1/PLCg1			Fold change of p-PKC(pan)
	Ad-CMV-RFP	Ad-RFP-m-Cryba1		Ad-CMV-RFP	Ad-RFP-m-Cryba1
	0.958173	0.75271		0.930568	0.861159
	1.09895	0.774		1.1217	0.592271
	1.1059	0.889087		1.12867	0.654592
	0.836975	0.700769		0.819068	0.725935
Fig 7b.	Fold change of pEGFR/EGFR			Fold change of pAKT/AKT			Fold change of pMAPK/MAPK
	Ad-CMV-RFP	Ad-RFP-m-Cryba1		Ad-CMV-RFP	Ad-RFP-m-Cryba1		Ad-CMV-RFP	Ad-RFP-m-Cryba1
	1.06314	1.14615		0.98234	1.6012		1.15703	1.55369
	0.920958	1.79171		1.1711	1.15301		1.00383	1.27306
	1.16817	1.98736		1.05496	1.49022		0.817783	1.38897
	0.847735	1.45624		0.791599	1.4016		1.02136	1.1466
Fig 7c	PIP2
	Ctrl	Cryba1
	45	36
	60	26
	54	20
Fig 7d	PIP3
	Ctrl	Cryba1
	-0.5873	3.57081
	0.06	2.81827
	1.47661	3.37691
Fig 7e	Fold change of pEzrin/Ezrin
		Ctrl			cKO
	Ad-Ctrl	1.14638	0.943194	0.910426	0.548778	0.60532	0.544737
	Ad-Cryba1	1.78993	1.57049	1.4457	1.25112	0.900779	1.41486

## Sheet: Supplementary Figure 2
Supplementary Fig 2d		Fold change of pEGFR/EGFR
	RPE flatmount
min	0	5	15	30	60
	1.34146	11.0559	8.85919	20.0097	23.9548
	1.05817	2.32156	2.36294	6.62695	24.9721
	0.600372	6.20526	5.04786	11.7162	15.0354
	mRPE (HPV E6/E7)
min	0	5	15	30	60
	1.03489	17.8746	4.7176	3.04076	1.89396
	0.487264	13.7429	5.00231	2.96759	1.55023
	1.47784	24.4501	7.2099	3.68006	3.3638

## Sheet: Supplementary Fig 3
Supplementary Fig 3a
	relative level of FAP-CLTA
	Cryba1fl/fl	Cryba1 cKO
	0.925838	1.48242
	1.26856	0.98812
	0.788841	1.16882
	1.01676	0.941146
